# Supplementary material for: Temporal Shifts in Hormone Signaling Networks Orchestrate Soybean Floral Development Under Field Conditions: An RNA-Seq Study
Source: Int J Mol Sci. 2025 Jul 4;26(13):6455. doi: 10.3390/ijms26136455 (PMC12250341; doi:10.3390/ijms26136455)
Supplement: Supplementary file 1 [file ijms-26-06455-s001.zip]

Archive with 1 entries (1 files):
- ijms-3675898-supplementary.pdf
